# Supplementary material for: Psychiatric Comorbidities in Patients with Psoriasis: A 10-Year Retrospective Epidemiological Study from a Tertiary University Center in Northeastern Romania
Source: Medicina (Kaunas). 2025 Dec 10;61(12):2190. doi: 10.3390/medicina61122190 (PMC12735106; doi:10.3390/medicina61122190)
Supplement: Supplementary file 1 [file medicina-61-02190-s001.zip]

Archive with 1 entries (1 files):
- medicina-4031168-supplementary.pdf
